# Supplementary material for: Heat-Labile Enterotoxin Decreases Macrophage Phagocytosis of Enterotoxigenic Escherichia coli
Source: Microorganisms. 2023 Aug 21;11(8):2121. doi: 10.3390/microorganisms11082121 (PMC10459231; doi:10.3390/microorganisms11082121)
Supplement: Supplementary file 1 [file microorganisms-11-02121-s001.zip]

Archive with 1 entries (1 files):
- microorganisms-2509953-supplementary.pdf
